# Supplementary material for: Analysis of Phenotypic Diversity and Comprehensive Evaluation of 51 Helleborus L. Hybrid Individuals
Source: Plants (Basel). 2025 Oct 20;14(20):3226. doi: 10.3390/plants14203226 (PMC12567406; doi:10.3390/plants14203226)
Supplement: Supplementary file 1 [file plants-14-03226-s001.zip]

Archive with 1 entries (1 files):
- plants-3891752-supplementary.xlsx
