# Supplementary material for: Analysis of Phenotypic Diversity and Comprehensive Evaluation of 51 Helleborus L. Hybrid Individuals
Source: Plants (Basel). 2025 Oct 20;14(20):3226. doi: 10.3390/plants14203226 (PMC12567406; doi:10.3390/plants14203226)
Supplement: Supplementary file 1 [file plants-14-03226-s001.zip › plants-3891752-supplementary.xlsx]

## Sheet: Supplementary Table S1
	Supplementary Table 1. Detailed phenotypic trait scores for the 51 Helleborus × hybridus progeny.
	Cultivar Number	C1 Plant habit	C2 Plant height	C3 Sprouting ability	C4 Leaf blade length	C5 Petiole length	B1 Score	C6 Flower diameter	C7 Flower type	C8 Primary stem flower count	C9 Total flower count	C10 Flower bearing posture	C11 Main color of sepal upper surface	C12 Sepal stripe pattern type	C13 Sepal length	C14 Curvature of sepal edges	B2 Score	C15 Growth vigor	C16 Heat resistance	C17 Disease and pest resistance	B3 Score	Composite Score
	H1	3	2	5	4	2	0.476464	4	4	3	3	4	3	3	3	3	1.92521	5	4	5	1.20805	3.60973
	H2	3	2	4	4	2	0.420978	3	3	3	2	4	1	1	2	3	1.46803	4	3	4	0.93145	2.82046
	H3	3	2	5	4	5	0.500713	4	5	4	4	3	2	3	4	4	2.13551	5	5	5	1.383	4.01922
	H4	3	2	4	4	4	0.437144	4	4	2	3	4	1	1	3	3	1.59165	3	3	3	0.8298	2.8586
	H5	3	2	5	5	5	0.505827	4	4	1	4	4	3	1	2	3	1.76852	5	4	5	1.20805	3.4824
	H6	3	2	5	5	5	0.505827	4	5	3	4	4	2	3	2	3	2.06597	5	5	4	1.3638	3.9356
	H7	3	1	5	4	3	0.467508	4	5	1	3	4	3	1	3	3	1.61634	4	4	5	1.1256	3.20945
	H8	5	3	5	4	3	0.587142	4	5	3	3	3	3	1	3	3	1.74972	4	4	3	1.0872	3.42407
	H9	3	3	5	5	5	0.522866	4	5	2	3	3	2	1	3	4	1.60153	4	4	3	1.0872	3.2116
	H10	3	1	5	5	3	0.472622	4	5	1	2	4	1	2	3	3	1.35887	3	3	3	0.8298	2.66129
	H11	3	2	4	4	5	0.445227	4	4	1	3	3	2	3	2	3	1.51836	4	4	4	1.1064	3.06999
	H12	3	1	5	4	5	0.483674	3	5	2	3	3	2	2	2	3	1.59445	4	4	4	1.1064	3.18452
	H13	3	1	5	4	2	0.459425	4	5	1	2	3	2	2	3	3	1.31699	4	4	4	1.1064	2.88281
	H14	3	1	4	5	3	0.417136	5	5	2	2	3	2	5	4	3	1.61004	5	5	5	1.383	3.41017
	H15	3	3	4	5	3	0.451214	3	3	1	2	4	1	3	3	3	1.34483	5	5	5	1.383	3.17904
	H16	3	1	4	5	3	0.417136	5	4	1	2	3	1	3	3	3	1.29902	3	4	4	1.02395	2.7401
	H17	3	1	5	5	3	0.472622	3	4	1	2	4	1	3	4	3	1.3813	3	4	4	1.02395	2.87786
	H18	3	1	5	2	3	0.45728	3	5	3	4	4	4	1	3	3	2.08263	5	4	4	1.18885	3.72876
	H19	5	2	3	2	1	0.432737	3	5	2	3	3	2	1	2	3	1.54525	3	3	3	0.8298	2.80779
	H20	4	2	3	2	2	0.398042	3	5	1	3	4	1	3	2	4	1.59635	5	5	5	1.383	3.3774
	H21	4	3	3	2	2	0.415081	4	5	4	4	4	1	1	3	5	2.09429	5	5	5	1.383	3.89237
	H22	4	2	4	2	2	0.453528	4	5	1	2	3	4	1	3	3	1.38582	3	3	4	0.848996	2.68834
	H23	5	1	3	1	1	0.410584	3	5	2	3	3	4	1	2	3	1.66328	3	4	4	1.02395	3.09781
	H24	5	2	4	3	1	0.493337	4	5	1	3	4	1	5	3	3	1.69511	5	5	5	1.383	3.57144
	H25	4	1	3	2	3	0.389086	3	5	3	4	4	1	5	2	4	2.11766	5	5	5	1.383	3.88975
	H26	5	2	4	2	1	0.488223	4	5	3	4	3	1	3	2	4	1.93402	4	4	4	1.1064	3.52864
	H27	3	3	3	3	4	0.393583	4	5	3	4	4	1	2	3	4	1.99839	5	5	5	1.383	3.77497
	H28	3	1	5	2	1	0.441114	3	5	2	2	4	4	5	2	3	1.77232	5	5	5	1.383	3.59644
	H29	3	2	5	3	5	0.495599	4	5	3	3	4	1	5	2	3	1.91671	5	5	5	1.383	3.79531
	H30	3	2	5	3	3	0.479433	3	5	3	3	4	4	5	2	3	2.0781	5	5	5	1.383	3.94054
	H31	3	1	5	2	1	0.441114	5	5	2	3	4	1	5	5	3	1.85323	5	5	5	1.383	3.67734
	H32	3	1	5	4	2	0.459425	3	5	1	3	4	4	2	2	3	1.69624	4	5	5	1.30055	3.45621
	H33	5	1	4	3	1	0.476298	2	5	1	3	4	4	2	2	3	1.68059	3	4	4	1.02395	3.18084
	H34	3	1	4	4	2	0.403939	3	5	1	3	4	2	1	2	3	1.52901	4	4	4	1.1064	3.03935
	H35	5	3	4	4	4	0.539739	3	5	2	3	4	2	3	4	3	1.76989	4	4	4	1.1064	3.41602
	H36	3	3	4	3	1	0.42482	3	5	1	3	3	3	2	4	3	1.56167	4	4	4	1.1064	3.09289
	H37	3	1	4	3	3	0.406908	3	5	1	3	4	3	1	4	3	1.61337	4	4	4	1.1064	3.12668
	H38	5	1	4	3	1	0.476298	4	5	2	3	3	5	1	5	3	1.77595	4	5	4	1.28135	3.5336
	H39	5	5	5	5	4	0.634417	4	5	4	5	4	1	1	3	3	2.22701	5	5	5	1.383	4.24443
	H40	4	4	4	4	1	0.489751	4	5	2	3	3	3	1	2	4	1.64787	5	4	4	1.18885	3.32648
	H41	5	2	4	3	1	0.493337	3	5	1	3	4	3	1	2	3	1.58803	4	4	4	1.1064	3.18776
	H42	5	3	4	5	3	0.53677	3	5	3	3	3	2	1	3	3	1.67506	5	4	4	1.18885	3.40068
	H43	5	3	4	5	5	0.552936	4	5	3	3	3	2	1	4	4	1.73134	5	4	4	1.18885	3.47313
	H44	5	2	4	5	4	0.527814	3	5	2	2	4	3	3	3	3	1.62759	3	4	4	1.02395	3.17935
	H45	4	4	4	4	3	0.505917	3	5	3	3	4	2	1	4	3	1.78863	5	4	4	1.18885	3.4834
	H46	5	3	4	4	2	0.523573	3	5	2	5	4	1	2	3	3	2.02629	4	4	4	1.1064	3.65626
	H47	5	4	5	5	5	0.625461	4	5	2	4	4	3	1	3	3	1.92212	5	5	5	1.383	3.93058
	H48	4	3	4	5	5	0.510158	3	5	2	4	4	3	1	2	3	1.8938	4	4	4	1.1064	3.51036
	H49	3	2	3	5	5	0.394855	2	5	5	3	4	5	1	1	4	2.17424	3	4	3	1.00475	3.57385
	H50	3	1	5	4	5	0.483674	3	5	2	3	3	3	2	3	4	1.6941	5	4	4	1.18885	3.36662
	H51	3	2	5	5	4	0.497744	4	5	1	4	3	1	5	2	4	1.79814	5	4	4	1.18885	3.48474

## Sheet: Supplementary Table S2
	Supplementary Table S2. Basic information and phenotypic parameters of the 51 Helleborus × hybridus progeny.
	Cultivar Number	H1	H2	H3	H4	H5	H6	H7	H8	H9	H10	H11	H12	H13	H14	H15	H16	H17	H18	H19	H20	H21	H22	H23	H24	H25	H26	H27	H28	H29	H30	H31	H32	H33	H34	H35	H36	H37	H38	H39	H40	H41	H42	H43	H44	H45	H46	H47	H48
	C1 Plant habit (cm)	33.2	31.2	33.6	34.2	34.3	34.3	26.8	36.4	35.6	28.9	30	29.6	27.2	24.8	34	25.7	29.4	28	31	34	35	31.8	28	34	29	34	35.1	17	32	34.5	21.5	28.2	25.25	26	35.6	36	28.6	27	45.6	41	34	35	36	32	43	37	42	36
	C2 Leaf blade length (cm)	Dispersive	Dispersive	Dispersive	Dispersive	Dispersive	Dispersive	Dispersive	Bushy	Dispersive	Dispersive	Dispersive	Dispersive	Dispersive	Dispersive	Dispersive	Dispersive	Dispersive	Dispersive	Bushy	Erect	Erect	Erect	Bushy	Bushy	Erect	Bushy	Dispersive	Dispersive	Dispersive	Dispersive	Dispersive	Dispersive	Bushy	Dispersive	Bushy	Dispersive	Dispersive	Bushy	Bushy	Erect	Bushy	Bushy	Bushy	Bushy	Erect	Bushy	Bushy	Erect
	C3 Sprouting ability	Strong	Medium	Strong	Medium	Strong	Strong	Strong	Strong	Strong	Strong	Medium	Strong	Strong	Medium	Medium	Medium	Strong	Strong	Bad	Bad	Bad	Medium	Bad	Medium	Bad	Medium	Bad	Strong	Strong	Strong	Strong	Strong	Medium	Medium	Medium	Medium	Medium	Medium	Strong	Medium	Medium	Medium	Medium	Medium	Medium	Medium	Strong	Medium
	C4 Leaf blade length (cm)	18.6	19.6	19.6	19.7	22.6	22.6	16.1	18	20.5	21.9	16.2	17	17.1	22.5	20.6	20.5	20.1	11.6667	10.04	10.2	10.8	10.8	7.4	13.4	8	9.8	14.6	11.88	13.4	15.1	9.38	17.3	12.6	18.6	17	13.6	12.7	14	21.6	16	14	22	24	21	19	16	21	24
	C5 Petiole length (cm)	15.7	15.2	22.8	18.1	22.4	22.4	16.3	17	21.3	17.3	20.7	22.1	15.8	16.7	17.9	17.4	18.5	16.6667	9.3	14.1	15.6	15.6	12.26	12.75	16.2	12.98	19.3	13.4	21.6	16.7	13.04	15	11	15.4	19.4	12.6	16.4	12	19	13	11	18	21	19	17	14	26	28
	C6 Flower diameter (cm)	6.4	5.3	6.8	7	6.5	6.5	7	6.3	7	7.3	6.1	5	6.5	8.2	5.8	7.1	5.8	6	5.7	5.9	6.1	6.1	5.375	6.475	5.7	6.14	6.04	5.5	6.14	5.76	7.86	5.14	4.94	6.2	6.5	6.5	6.52	7	6.5	7	6	6	7	5	6	5.44	6.26	5.9
	C7 Flower type	Semi-double	Single	Double	Semi-double	Semi-double	Double	Double	Double	Double	Double	Semi-double	Double	Double	Double	Single	Semi-double	Semi-double	Double	Double	Double	Double	Double	Double	Double	Double	Double	Double	Double	Double	Double	Double	Double	Double	Double	Double	Double	Double	Double	Double	Double	Double	Double	Double	Double	Double	Double	Double	Double
	C8 Primary stem flower count	6	6	8	4	3	7	3	6	4	3	3	4	3	4	3	3	3	6	4	3	8	3	4	3	7	6	6	4	6.5	7	5	3.4	3.4	3.2	4.4	3.6	3.4	5	7.25	5	3	7	6	4	6	5	5	4
	C9 Total flower count	16	14	28	16	31	31	15	17	16	13	18	16	13	11	7	10	14	28	16	15	32	12	18	25	33	27	28	14	25	16	19	21	16.6	16.2	17.6	16	16.6	21	46	21	13	16	23	12	18	36	28	32
	C10 Flower bearing posture	Horizontal	Horizontal	Downward	Horizontal	Horizontal	Horizontal	Horizontal	Downward	Downward	Horizontal	Downward	Downward	Downward	Downward	Horizontal	Downward	Horizontal	Horizontal	Downward	Horizontal	Horizontal	Downward	Downward	Horizontal	Horizontal	Downward	Horizontal	Horizontal	Horizontal	Horizontal	Horizontal	Horizontal	Horizontal	Horizontal	Horizontal	Downward	Horizontal	Downward	Horizontal	Downward	Horizontal	Downward	Downward	Horizontal	Horizontal	Horizontal	Horizontal	Horizontal
	C11 Main color of sepal upper surface	Pink	White	Purple	White	purple-red	Purple	purple-red	purple-red	Purple	White	Purple	Purple	Purple	Purple	White	White	White	Green	Purple	White	White	Yellow	Yellow	White	White	White	White	Yellow	White	Yellow	White	Orange	Yellow	Purple	Purple	Pink	Pink	Black	White	Pink	Pink	Purple	Purple	Pink	Purple	White	Pink	Pink
	C12 Sepal stripe pattern type	Radial	Absent	Veined	Absent	Absent	Veined	Absent	Absent	Absent	Dusted	Veined	Dusted	Dusted	Margined	Veined	Veined	Veined	Absent	Absent	Veined	Absent	Absent	Absent	Margined	Margined	Veined	Mottled	Margined	Margined	Margined	Margined	Dusted	Dusted	Absent	Veined	Dusted	Absent	Absent	Absent	Absent	Absent	Absent	Absent	Radial	Absent	Dusted	Absent	Absent
	C13 Sepal length (cm)	3.7	3.4	4.4	3.6	3.3	3.3	3.6	3.5	4	3.8	3.3	3.1	3.5	4.3	3.7	3.9	4.1	3.64	3.08	3.22	3.52	3.52	3.12	3.55	3.14	3.26	3.56	3.44	3.2	3.48	4.04	3.48	3.08	3.3	3.74	3.96	3.6	4-4.5	3.54	3.42	3.44	3.96	4.06	3.6	4.1	3.7	3.7	3.3
	C14 Curvature of sepal edges	Flat	Flat	Semi-involute	Flat	Flat	Flat	Flat	Flat	Semi-involute	Flat	Flat	Flat	Flat	Flat	Flat	Flat	Flat	Flat	Flat	Semi-involute	Involute	Flat	Flat	Flat	Bad	Medium	Bad	Flat	Flat	Flat	Flat	Flat	Flat	Flat	Flat	Flat	Flat	Flat	Flat	Semi-involute	Flat	Flat	Semi-involute	Flat	Flat	Flat	Flat	Flat
	C15 Growth vigor	Strong	Medium	Strong	Bad	Strong	Strong	Medium	Medium	Medium	Bad	Medium	Medium	Medium	Strong	Strong	Bad	Bad	Strong	Bad	Strong	Strong	Bad	Bad	Strong	Strong	Medium	Strong	Strong	Strong	Strong	Strong	Medium	Bad	Medium	Medium	Medium	Medium	Medium	Strong	Strong	Medium	Strong	Strong	Bad	Strong	Medium	Strong	Medium
	C16 Heat resistance	Medium	Bad	Strong	Bad	Medium	Strong	Medium	Medium	Medium	Bad	Medium	Medium	Medium	Strong	Strong	Medium	Medium	Medium	Bad	Strong	Strong	Bad	Medium	Strong	Strong	Medium	Strong	Strong	Strong	Strong	Strong	Strong	Medium	Medium	Medium	Medium	Medium	Strong	Strong	Medium	Medium	Medium	Medium	Medium	Medium	Medium	Strong	Medium
	C17 Disease and pest resistance	Strong	Medium	Strong	Bad	Strong	Medium	Strong	Bad	Bad	Bad	Medium	Medium	Medium	Strong	Strong	Medium	Medium	Medium	Bad	Strong	Strong	Medium	Medium	Strong	Strong	Medium	Strong	Strong	Strong	Strong	Strong	Strong	Medium	Medium	Medium	Medium	Medium	Medium	Strong	Medium	Medium	Medium	Medium	Medium	Medium	Medium	Strong	Medium
[truncated: 3 more columns]

## Sheet: Supplementary Table S3
	Supplementary Table 3. Individual Measures of Sampling Adequacy (MSA) for the 17 phenotypic traits used in the factor analysis.
	PHt	0.552	-0.402	0.256	-0.114	0.306	0.153	-0.251	0.084	-0.232	0.242	-0.016	-0.137	0.318	-0.036	0.059	-0.038	0.058
	PlH	-0.402	0.687	0.079	-0.134	-0.167	0.024	0.078	-0.146	-0.095	-0.047	0.214	0.191	0.056	-0.013	-0.25	0.079	0.058
	SA	0.256	0.079	0.554	-0.228	-0.057	0.008	-0.122	0.251	-0.218	-0.015	-0.203	-0.214	0.086	-0.168	-0.245	0.174	0.048
	LBL	-0.114	-0.134	-0.228	0.574	-0.64	-0.091	0.32	-0.035	0.176	-0.144	-0.005	0.075	0.059	-0.253	-0.024	-0.047	0.208
	PL	0.306	-0.167	-0.057	-0.64	0.586	0.143	-0.177	-0.01	-0.244	0.107	0.054	0.004	-0.127	0.123	0.128	-0.093	-0.086
	FD	0.153	0.024	0.008	-0.091	0.143	0.606	-0.216	0.177	-0.063	0.102	0.273	0.069	-0.11	-0.491	-0.06	-0.024	0.014
	FT	-0.251	0.078	-0.122	0.32	-0.177	-0.216	0.484	-0.009	-0.173	0.042	-0.247	-0.023	0.092	0.021	-0.099	-0.225	0.314
	PSFC	0.084	-0.146	0.251	-0.035	-0.01	0.177	-0.009	0.543	-0.396	-0.12	-0.316	-0.107	-0.266	-0.192	-0.243	-0.076	0.283
	TFC	-0.232	-0.095	-0.218	0.176	-0.244	-0.063	-0.173	-0.396	0.625	-0.103	0.306	0.323	0.008	0.216	0.027	-0.154	-0.166
	FBP	0.242	-0.047	-0.015	-0.144	0.107	0.102	0.042	-0.12	-0.103	0.551	0.149	-0.06	0.325	0.225	0.086	-0.05	-0.191
	MC	-0.016	0.214	-0.203	-0.005	0.054	0.273	-0.247	-0.316	0.306	0.149	0.444	0.346	0.117	0.07	0.221	-0.217	-0.119
	SSPT	-0.137	0.191	-0.214	0.075	0.004	0.069	-0.023	-0.107	0.323	-0.06	0.346	0.567	-0.256	0.022	0.209	-0.372	-0.204
	CSE	0.318	0.056	0.086	0.059	-0.127	-0.11	0.092	-0.266	0.008	0.325	0.117	-0.256	0.523	0.187	-0.236	0.025	0.183
	SL	-0.036	-0.013	-0.168	-0.253	0.123	-0.491	0.021	-0.192	0.216	0.225	0.07	0.022	0.187	0.577	-0.005	-0.125	-0.07
	GV	0.059	-0.25	-0.245	-0.024	0.128	-0.06	-0.099	-0.243	0.027	0.086	0.221	0.209	-0.236	-0.005	0.71	-0.274	-0.477
	HR	-0.038	0.079	0.174	-0.047	-0.093	-0.024	-0.225	-0.076	-0.154	-0.05	-0.217	-0.372	0.025	-0.125	-0.274	0.737	-0.413
	DPR	0.058	0.058	0.048	0.208	-0.086	0.014	0.314	0.283	-0.166	-0.191	-0.119	-0.204	0.183	-0.07	-0.477	-0.413	0.657
